# Supplementary material for: Association of Serum Proteases and Acute Phase Factors Levels with Survival Outcomes in Patients with Colorectal Cancer
Source: Cancers (Basel). 2024 Jul 6;16(13):2471. doi: 10.3390/cancers16132471 (PMC11240471; doi:10.3390/cancers16132471)
Supplement: Supplementary file 1 [file cancers-16-02471-s001.zip]

Archive with 1 entries (1 files):
- cancers-3036238-supplementary.pdf
